# Supplementary material for: Discoidin Domain Receptor 2 Mediates Lysophosphatidic Acid-Induced Ovarian Cancer Aggressiveness
Source: Int J Mol Sci. 2021 May 20;22(10):5374. doi: 10.3390/ijms22105374 (PMC8160857; doi:10.3390/ijms22105374)
Supplement: Supplementary file 1 [file ijms-22-05374-s001.zip]

Archive with 1 entries (1 files):
- ijms-1218776-supplementary.pdf
